# Supplementary material for: Induced Sporicidal Activity of Chlorhexidine against Clostridium difficile Spores under Altered Physical and Chemical Conditions
Source: PLoS One. 2015 Apr 10;10(4):e0123809. doi: 10.1371/journal.pone.0123809 (PMC4393272; doi:10.1371/journal.pone.0123809)
Supplement: S3 Fig — Raw data and statistical analysis for Fig 3. (XLSX) [file pone.0123809.s003.xlsx]

## Sheet: raw data
					1 hour	0.0004				1 hour	0.04
						water	isopropanol	ethanol			water	isopropanol	ethanol
						0.7	1.6	2.5			1.4	2.5	3.1
		1 hour				1.1	1.7	2.1			1.4	2.2	3.3
0.04% CHG	water	1				1.3	1.3	2.9			1.8	2.7	2.7
	isopropanol	1.5			mean	1.03333	1.53333	2.5			1.53333	2.46667	3.03333
	ethanol	2.5			st dev	0.305505	0.208167	0.4			0.23094	0.251661	0.305505
4% CHG	water	1.5			st error	0.18	0.1	0.2			0.13	0.14	0.18
	isopropanol	2.3
	ethanol	3
					3 hours	0.0004				1 hour	0.04
						water	isopropanol	ethanol			water	isopropanol	ethanol
						2.3	3.5	3.8			6	6	6
						2	3.4	3.4			6	6	6
		3 hours				1.8	2.7	2.9			6	6	6
0.04% CHG	water	2			mean	2.03333	3.2	3.36667
	isopropanol	3.2			st dev	0.251661	0.43589	0.450925
	ethanol	3.4			st error	0.15	0.24	0.25			0	0	0
4% CHG	water	6
	isopropanol	6
	ethanol	6

## Sheet: summary
		1 hour	3 hours
	st error	mean	mean	st error
	0.18	1	2	0.15
	0.1	1.5	3.2	0.24
	0.2	2.5	3.4	0.25
	0.13	1.5	6	0
	0.14	2.3	6	0
	0.18	3	6	0
