# Supplementary material for: Induced Sporicidal Activity of Chlorhexidine against Clostridium difficile Spores under Altered Physical and Chemical Conditions
Source: PLoS One. 2015 Apr 10;10(4):e0123809. doi: 10.1371/journal.pone.0123809 (PMC4393272; doi:10.1371/journal.pone.0123809)
Supplement: S4 Fig — Raw data and statistical analysis for Fig 4. (XLSX) [file pone.0123809.s004.xlsx]

## Sheet: raw data
									1 hour
									pH4				pH9.5				pH11.5
									water	isopropanol	ethanol		water	isopropanol	ethanol		water	isopropanol	ethanol
									0.3	1.4	2.3		1.5	0.9	3.5		2.1	2.8	2.9
			st error	1 hour	3 hours	st error			0.5	1.6	2.5		1.6	2	3		1.9	2.6	3.1
		pH4: water	0.1	0.5	0.5	0.2			0.7	0.9	1.6		0.9	1	2.8		1.4	2.2	2.5
		isopropanol	0.2	1.3	2.3	0.5			0.5	1.3	2.13333		1.33333	1.3	3.1		1.8	2.53333	2.83333
		ethanol	0.25	2.1	2.7	0.34			0.2	0.360555	0.472582		0.378594	0.608276	0.360555		0.360555	0.305505	0.305505
		pH9.5: water	0.2	1.3	1.9	0.33			0.1	0.2	0.25		0.2	0.35	0.2		0.2	0.15	0.15
		isopropanol	0.35	1.3	3.4	0.4
		ethanol	0.2	3.1	3.6	0.18
		pH11.5: water	0.2	1.8	1.5	0.4
		isopropanol	0.15	2.5	3.8	0.23			3 hour
		ethanol	0.15	2.8	3.6	0.2			pH4				pH9.5				pH11.5
									water	isopropanol	ethanol		water	isopropanol	ethanol		water	isopropanol	ethanol
									0.4	3.2	2.9		2.3	3.7	4		2	3.5	4
									0.9	2	3		2	3.7	3.6		1.6	4	3.3
									0.3	1.6	2.2		1.5	2.8	3.3		0.9	4.1	3.6
									0.533333	2.26667	2.7		1.93333	3.4	3.63333		1.5	3.86667	3.63333
									0.321455	0.832666	0.43589		0.404145	0.519615	0.351188		0.556776	0.321455	0.351188
									0.2	0.5	0.34		0.3	0.4	0.2		0.4	0.23	0.2

## Sheet: summary
		pH4			pH9.5			pH11.5
	st error	0.1	0.2	0.25	0.2	0.35	0.2	0.2	0.15	0.15
mean	1 hour	0.5	1.3	2.1	1.3	1.3	3.1	1.8	2.5	2.8
mean	3 hours	0.5	2.3	2.7	1.9	3.4	3.6	1.5	3.8	3.6
	st error	0.2	0.5	0.34	0.33	0.4	0.18	0.4	0.23	0.2
